# Supplementary material for: Identifying key determinants of cumulative live birth in women with ovarian endometrioma undergoing ethanol sclerotherapy followed by in vitro fertilization or intracytoplasmic sperm injection: an interpretable machine learning analysis
Source: Front Cell Dev Biol. 2026 Mar 26;14:1742816. doi: 10.3389/fcell.2026.1742816 (PMC13062204; doi:10.3389/fcell.2026.1742816)
Supplement: Supplementary file 1 [file Table2.xlsx]

## Sheet: Sheet1
Supplementary TableS2: Additional Baseline Characteristics of Study Population.
Characteristics	All Participants (n=194)	Live birth group (n=97)	Non-Live birth group (n=97)	p*	Training set (n=135)	Validation set (n=59)	p#
Type of infertility				0.249			0.859
Primary	105 (54.12%)	57 (58.76%)	48 (49.48%)		72 (53.33%)	33 (55.93%)
Secondary	89 (45.88%)	40 (41.24%)	49 (50.52%)		63 (46.67%)	26 (44.07%)
Previous live birth history				0.008			0.897
Yes	40 (20.62%)	12 (12.37%)	28 (28.87%)		27 (20.00%)	13 (22.03%)
No	154 (79.38%)	85 (87.63%)	69 (71.13%)		108 (80.00%)	46 (77.97%)
Diminished ovarian reserve				0.140			0.270
Yes	26 (13.40%)	9 (9.28%)	17 (17.53%)		21 (15.56%)	5 (8.47%)
No	168 (86.60%)	88 (90.72%)	80 (82.47%)		114 (84.44%)	54 (91.53%)
Tubal factor infertility				0.140			0.588
Yes	75 (38.66%)	43 (44.33%)	32 (32.99%)		50 (37.04%)	25 (42.37%)
No	119 (61.34%)	54 (55.67%)	65 (67.01%)		85 (62.96%)	34 (57.63%)
Adenomyosis				0.147			0.366
Yes	19 (9.79%)	6 (6.19%)	13 (13.40%)		11 (8.15%)	8 (13.56%)
No	175 (90.21%)	91 (93.81%)	84 (86.60%)		124 (91.85%)	51 (86.44%)
Uterine fibroids				0.252			0.824
Yes	33 (17.01%)	13 (13.40%)	20 (20.62%)		24 (17.78%)	9 (15.25%)
No	161 (82.99%)	84 (86.60%)	77 (79.38%)		111 (82.22%)	50 (84.75%)
Ovulatory disorder				1.000			1.000
Yes	9 (4.64%)	5 (5.15%)	4 (4.12%)		6 (4.44%)	3 (5.08%)
No	185 (95.36%)	92 (94.85%)	93 (95.88%)		129 (95.56%)	56 (94.92%)
Fertilization Method				<0.001			0.923
Conventional IVF	148 (76.29%)	72 (74.23%)	76 (78.35%)		104 (77.04%)	44 (74.58%)
ICSI	33 (17.01%)	12 (12.37%)	21 (21.65%)		22 (16.30%)	11 (18.64%)
Rescue ICSI	13 (6.70%)	13 (13.40%)	0 (0.00%)		9 (6.67%)	4 (6.78%)
COH protocol				<0.001			0.238
Ultra-long GnRH-Agonist	72 (37.11%)	50 (51.55%)	22 (22.68%)		47 (34.81%)	25 (42.37%)
GnRH-antagonist	68 (35.05%)	18 (18.56%)	50 (51.55%)		52 (38.52%)	16 (27.12%)
Mild stimulation	20 (10.31%)	9 (9.28%)	11 (11.34%)		15 (11.11%)	5 (8.47%)
Long GnRH agonist	17 (8.76%)	11 (11.34%)	6 (6.19%)		8 (5.93%)	9 (15.25%)
Natural cycle	6 (3.09%)	2 (2.06%)	4 (4.12%)		5 (3.70%)	1 (1.69%)
PPOS	11 (5.67%)	7 (7.22%)	4 (4.12%)		8 (5.93%)	3 (5.08%)
Down-regulation				<0.001			0.080
Yes	95 (48.97%)	62 (63.92%)	33 (34.02%)		60 (44.44%)	35 (59.32%)
No	99 (51.03%)	35 (36.08%)	64 (65.98%)		75 (55.56%)	24 (40.68%)
Gonadotropin starting dose	225.00 [150.00;250.00]	200.00 [150.00;225.00]	225.00 [150.00;275.00]	0.045	225.00 [150.00;237.50]	225.00 [150.00;300.00]	0.488
Total gonadotropin dose	2109.09 (795.88)	2084.15 (806.55)	2134.02 (788.46)	0.664	2053.06 (806.14)	2237.29 (763.11)	0.131
Total days of stimulation	10.00 [8.25;11.00]	10.00 [9.00;11.00]	10.00 [8.00;11.00]	0.295	10.00 [8.00;11.00]	10.00 [9.00;11.00]	0.031
E2 on stimulation starting day	89.33 [39.34;163.59]	62.56 [36.70;117.06]	133.99 [67.28;195.92]	<0.001	89.33 [38.38;162.05]	89.33 [40.33;167.92]	0.719
FSH on stimulation starting day	4.48 [2.76;6.05]	4.48 [2.71;5.34]	4.52 [3.40;6.64]	0.057	4.48 [2.82;6.02]	4.48 [2.62;6.00]	0.960
LH on stimulation starting day	1.81 [0.43;3.02]	1.01 [0.37;2.45]	2.15 [1.12;3.41]	0.001	1.81 [0.46;3.04]	1.81 [0.38;3.01]	0.420
P on stimulation starting day	0.40 [0.30;0.70]	0.40 [0.30;0.50]	0.60 [0.30;1.00]	<0.001	0.50 [0.30;0.80]	0.40 [0.30;0.55]	0.020
Endometrial thickness on hCG day	10.87 (2.98)	11.24 (2.88)	10.51 (3.04)	0.088	10.94 (3.01)	10.70 (2.92)	0.596
Endometrial thickness on embryo transfer day	10.90 [9.22;12.67]	11.30 [9.60;13.00]	10.50 [9.00;12.00]	0.082	10.60 [9.20;12.65]	11.50 [9.65;12.65]	0.228
Number of large follicles on hCG day	7.00 [4.00;10.00]	8.00 [5.00;11.00]	6.00 [2.00;10.00]	0.003	7.00 [4.00;10.00]	8.00 [5.00;11.00]	0.377
FSH on hCG day (mIU/mL)	14.35 (4.07)	13.67 (3.84)	15.04 (4.20)	0.019	14.49 (3.93)	14.04 (4.40)	0.496
E2 on hCG day (pg/mL)	6999.62 [4255.59;10579.12]	7996.37 [4965.94;10692.66]	5995.29 [2770.26;10141.02]	0.026	6450.07 [3986.30;10611.42]	8276.10 [4634.84;10310.74]	0.407
LH on hCG day (mIU/mL)	1.42 [0.85;2.60]	1.23 [0.80;2.01]	1.86 [0.99;3.21]	0.002	1.55 [0.96;2.57]	1.23 [0.74;2.66]	0.222
P on hCG day(ng/mL)	1.60 [0.90;2.50]	1.60 [0.90;2.40]	1.60 [0.80;2.80]	0.775	1.60 [0.90;2.50]	1.70 [0.90;2.40]	0.804
No. of embryos transfered				0.460			0.999
Single	74 (38.14%)	40 (41.24%)	34 (35.05%)		52 (38.52%)	22 (37.29%)
Double	120 (61.86%)	57 (58.76%)	63 (64.95%)		83 (61.48%)	37 (62.71%)
Cycle type				0.382			0.124
Fresh cycle	81 (41.75%)	37 (38.14%)	44 (45.36%)		51 (37.78%)	30 (50.85%)
Frozen-thawed cycle	113 (58.25%)	60 (61.86%)	53 (54.64%)		84 (62.22%)	29 (49.15%)
Type of transferred embryo				0.612			0.141
Cleavage stage embryo	177 (91.24%)	87 (89.69%)	90 (92.78%)		120 (88.89%)	57 (96.61%)
Blastocyst stage embryo	17 (8.76%)	10 (10.31%)	7 (7.22%)		15 (11.11%)	2 (3.39%)
Sequential transfer				1.000			1.000
Yes	15 (7.73%)	7 (7.22%)	8 (8.25%)		11 (8.15%)	4 (6.78%)
No	179 (92.27%)	90 (92.78%)	89 (91.75%)		124 (91.85%)	55 (93.22%)
Trigger type				<0.001			0.264
HCG trigger	139 (71.65%)	83 (85.57%)	56 (57.73%)		93 (68.89%)	46 (77.97%)
Dual trigger	55 (28.35%)	14 (14.43%)	41 (42.27%)		42 (31.11%)	13 (22.03%)
Number of oocytes retrieved	8.00 [5.00;13.00]	10.00 [6.00;14.00]	8.00 [4.00;11.00]	0.003	8.00 [4.50;12.00]	8.00 [5.00;13.00]	0.399
Number of MII oocytes	7.00 [4.00;11.00]	9.00 [5.00;12.00]	6.00 [3.00;9.00]	0.001	7.00 [4.00;11.00]	8.00 [5.00;11.00]	0.499
Number of usable embryos	4.00 [2.00;6.00]	4.00 [3.00;7.00]	3.00 [2.00;5.00]	0.002	4.00 [2.00;6.50]	4.00 [3.00;5.50]	0.864
Number of good quality embryos	2.00 [1.00;4.00]	2.00 [1.00;4.00]	2.00 [0.00;3.00]	0.007	2.00 [1.00;4.00]	2.00 [1.00;3.00]	0.298
Number of frozen embryos	3.00 [2.00;5.00]	3.00 [2.00;5.00]	2.00 [1.00;4.00]	0.022	3.00 [2.00;5.00]	3.00 [1.00;4.00]	0.610
Number of frozen cleavage stage embryos	1.00 [0.00;2.00]	2.00 [0.00;2.00]	1.00 [0.00;2.00]	0.533	1.00 [0.00;2.00]	1.00 [0.00;2.00]	0.576
Number of frozen blastocyt stage embryos	1.00 [0.00;3.00]	2.00 [0.00;4.00]	0.00 [0.00;2.00]	0.015	1.00 [0.00;3.50]	1.00 [0.00;2.50]	0.775
