# Supplementary material for: Identifying key determinants of cumulative live birth in women with ovarian endometrioma undergoing ethanol sclerotherapy followed by in vitro fertilization or intracytoplasmic sperm injection: an interpretable machine learning analysis
Source: Front Cell Dev Biol. 2026 Mar 26;14:1742816. doi: 10.3389/fcell.2026.1742816 (PMC13062204; doi:10.3389/fcell.2026.1742816)
Supplement: Supplementary file 2 [file Table3.xlsx]

## Sheet: Sheet1
Supplementary Table S3. Additional Univariate Logistic Regression Analysis for Cumulative Live Birth Prediction.
characteristics	B	SE	OR	CI	Z	p
bFSH (mIU/mL)	0.011	0.05751	1.011	1.011(0.903-1.137)	0.184	0.854
bLH (mIU/mL)	0.001	0.0024	1.001	1.001(1-NA)	0.356	0.722
bPRL (ng/mL)	0.017	0.01365	1.017	1.017(0.992-1.048)	1.212	0.226
bE2 (pg/mL)	0	0.00016	1	1(1-1)	0.127	0.899
bT (ng/dL)	-0.005	0.00725	0.995	0.995(0.969-1)	-0.654	0.513
bP (ng/mL)	0.102	0.18532	1.107	1.107(0.811-2.111)	0.55	0.582
BMI (kg/m²)	0.087	0.0607	1.09	1.09(0.97-1.232)	1.426	0.154
Diminished ovarian reserve
Yes	Ref
No	-0.588	0.49947	0.556	0.556(0.198-1.44)	-1.177	0.239
Tubal factor infertility
Yes	Ref
No	0.308	0.35803	1.361	1.361(0.674-2.756)	0.861	0.389
Ovulatory disorder
Yes	Ref
No	0.202	0.83546	1.224	1.224(0.219-6.83)	0.242	0.809
Type of infertility
Primary	Ref
Secondary	0.297	0.34798	1.346	1.346(0.682-2.677)	0.854	0.393
Fertilization Method
Conventional IVF	Ref
ICSI	0.491	0.49869	1.634	1.634(0.633-4.589)	0.985	0.325
Rescue ICSI	-17.837	1318.73	0	0(NA-2.128)	-0.014	0.989
No. of embryos transfered
Single	Ref
Double	0.316	0.35543	1.371	1.371(0.683-2.763)	0.889	0.374
Cycle type
Fresh cycle	Ref
Frozen-thawed cycle	-0.521	0.36263	0.594	0.594(0.288-1.201)	-1.438	0.151
Sequential transfer
Yes	Ref
No	-0.398	0.65217	0.672	0.672(0.169-2.341)	-0.61	0.542
Gonadotropin starting dose	0.002	0.0025	1.002	1.002(0.997-1.007)	0.706	0.48
Total gonadotropin dose	0	0.00022	1	1(1-1.001)	0.618	0.537
Total days of stimulation	0	0.00022	1	1(1-1.001)	0.618	0.537
E2 on stimulation starting day	0	0.00028	1	1(0.999-1)	-0.441	0.659
FSH on stimulation starting day	0.095	0.06574	1.1	1.1(0.974-1.262)	1.451	0.147
Endometrial thickness on hCG day	-0.065	0.05861	0.937	0.937(0.833-1.05)	-1.102	0.271
Endometrial thickness on embryo transfer day	-0.091	0.07075	0.913	0.913(0.793-1.048)	-1.281	0.2
FSH on hCG day (mIU/mL)	0.068	0.04538	1.071	1.071(0.981-1.173)	1.509	0.131
E2 on hCG day (pg/mL)	0	2e-05	1	1(1-1)	-1.629	0.103
P on hCG day(ng/mL)	-0.156	0.13601	0.855	0.855(0.649-1.113)	-1.148	0.251
Number of frozen embryos	-0.1	0.06086	0.905	0.905(0.798-1.016)	-1.646	0.1
Number of frozen cleavage stage embryos	-0.075	0.15205	0.928	0.928(0.686-1.251)	-0.492	0.623
Number of frozen blastocyt stage embryos	-0.109	0.06648	0.897	0.897(0.783-1.018)	-1.64	0.101
Cyst Number
Single	Ref
Multiple	-0.424	0.36916	0.655	0.655(0.316-1.349)	-1.148	0.251
Cyst laterality
Unilateral	Ref
Bilateral	0.681	0.46929	1.976	1.976(0.808-5.194)	1.451	0.147
Cyst status
Primary	Ref
Recurrent	0.037	0.43284	1.038	1.038(0.445-2.462)	0.086	0.931
